# Supplementary material for: High-Yield, Case-Based, Interactive Workshop on Telehealth and Teleneurology With Pediatric Resident Physicians
Source: MedEdPORTAL. 2023 Aug 25;19:11340. doi: 10.15766/mep_2374-8265.11340 (PMC10450098; doi:10.15766/mep_2374-8265.11340)
Supplement: Supplementary file 1 — Facilitator Guide.docxLearner Guide.docxTeleneurology Cases.pptxTelehealth Introduction.pptxConference Evaluation.docx [file mep_2374-8265.11340-s001.zip]

Archive with 6 entries (6 files):
- D. Telehealth Introduction.pptx
- E. Conference Evaluation.docx
- A. Facilitator Guide.docx
- B. Learner Guide.docx
- C. Teleneurology Cases.pptx
- _Educational Summary Report_11340.pdf
